# Supplementary material for: Thermal Surface Properties, London Dispersive and Polar Surface Energy of Graphene and Carbon Materials Using Inverse Gas Chromatography at Infinite Dilution
Source: Molecules. 2024 Jun 17;29(12):2871. doi: 10.3390/molecules29122871 (PMC11206878; doi:10.3390/molecules29122871)
Supplement: Supplementary file 1 [file molecules-29-02871-s001.zip]

Archive with 1 entries (1 files):
- molecules-3048817-supplementary.pdf
